# Supplementary material for: Novel Insights into the Antagonistic Effects of Losartan against Angiotensin II/AGTR1 Signaling in Glioblastoma Cells
Source: Cancers (Basel). 2021 Sep 10;13(18):4555. doi: 10.3390/cancers13184555 (PMC8469998; doi:10.3390/cancers13184555)
Supplement: Supplementary file 1 [file cancers-13-04555-s001.zip]

Archive with 14 entries (13 files):
- Supplementary PDF/
- Supplementary PDF/Figure S1.pdf
- Supplementary PDF/Figure S10.pdf
- Supplementary PDF/Figure S2.pdf
- Supplementary PDF/Figure S3.pdf
- Supplementary PDF/Figure S4.pdf
- Supplementary PDF/Figure S5.pdf
- Supplementary PDF/Figure S6.pdf
- Supplementary PDF/Figure S7.pdf
- Supplementary PDF/Figure S8.pdf
- Supplementary PDF/Figure S9.pdf
- Supplementary PDF/Supplementary Table 1_Panza et al., Cancers2021.pdf
- Supplementary PDF/Supplementary Table 2_Panza et al., Cancers2021.pdf
- Supplementary PDF/Supplementary Table 3_Panza et al., Cancers2021.pdf
